# Supplementary material for: Phage Genome Diversity in a Biogas-Producing Microbiome Analyzed by Illumina and Nanopore GridION Sequencing
Source: Microorganisms. 2022 Feb 4;10(2):368. doi: 10.3390/microorganisms10020368 (PMC8879888; doi:10.3390/microorganisms10020368)
Supplement: Supplementary file 1 [file microorganisms-10-00368-s001.zip]

Archive with 5 entries (5 files):
- microorganisms-1543547-supplemenraty figures.pdf
- Supplementary Table S1_new.xlsx
- Supplementary Table S2.xlsx
- Supplementary Table S3.xlsx
- Supplementary Table S4_new.xlsx
