# Supplementary material for: Phage Genome Diversity in a Biogas-Producing Microbiome Analyzed by Illumina and Nanopore GridION Sequencing
Source: Microorganisms. 2022 Feb 4;10(2):368. doi: 10.3390/microorganisms10020368 (PMC8879888; doi:10.3390/microorganisms10020368)
Supplement: Supplementary file 1 [file microorganisms-10-00368-s001.zip › Supplementary Table S1_new.xlsx]

## Sheet: Tabelle1
Supplementary Table S1: The number of enriched and sequenced phages in biogas reactor as deduced from metavirome data.
Position according to the MAVG abundance	Phage contig ID	Read Coverage	Contig length [bp]	Taxonomy at the family level
1	MAVG80	9083.18	12554	Siphoviridae
2	MAVG112	213.61	12903	Myoviridae
3	MAVG134	162.47	11568	Siphoviridae
4	MAVG567	156.13	10561	Myoviridae
5	MAVG137	149.26	10247	Myoviridae
6	MAVG178	89.71	8780	Virus
7	MAVG127	84.95	11531	Virus
8	MAVG108	79.45	12998	Siphoviridae
9	MAVG189	63.91	10434	Virus
10	MAVG566	54.47	10761	Virus
11	MAVG657	52.25	7704	Virus
12	MAVG200	47.02	7316	Myoviridae
13	MAVG28	45.31	44297	Myoviridae
14	MAVG187	43.99	8926	Siphoviridae
15	MAVG577	42.65	9334	Virus
16	MAVG203	42.64	8666	Podoviridae
17	MAVG122	42.47	9252	Myoviridae
18	MAVG20	40.26	10140	Virus
19	MAVG239	40.23	9882	Myoviridae
20	MAVG21	38.91	8028	Siphoviridae
21	MAVG201	36.86	9048	Siphoviridae
22	MAVG597	36.67	31553	Virus
23	MAVG162	35.38	5791	Siphoviridae
24	MAVG222	34.37	8975	Myoviridae
25	MAVG593	34.23	36077	Myoviridae
26	MAVG202	34.19	8422	Myoviridae
27	MAVG252	34.15	9143	Siphoviridae
28	MAVG160	33.05	10174	Siphoviridae
29	MAVG299	32.83	9091	Virus
30	MAVG168	30.43	7983	Myoviridae
31	MAVG144	30.28	8929	Virus
32	MAVG186	30.03	6243	Myoviridae
33	MAVG120	29.93	9985	Myoviridae
34	MAVG131	29.61	9711	Podoviridae
35	MAVG334	29.51	8807	Myoviridae
36	MAVG575	29.51	9436	Virus
37	MAVG588	28.74	52989	Virus
38	MAVG630	27.78	23120	Virus
39	MAVG398	27.73	7969	Myoviridae
40	MAVG87	27.56	29912	Siphoviridae
41	MAVG655	27.46	24323	Virus
42	MAVG451	27.13	6782	Siphoviridae
43	MAVG347	27.08	8468	Myoviridae
44	MAVG615	27.03	36609	Myoviridae
45	MAVG683	26.8	8718	Siphoviridae
46	MAVG573	26.02	15958	Siphoviridae
47	MAVG255	24.7	7928	Siphoviridae
48	MAVG617	24.65	17555	Myoviridae
49	MAVG226	24.49	9241	Virus.
50	MAVG275	24.49	8093	Siphoviridae
51	MAVG157	24.2	8471	Inoviridae.
52	MAVG633	23.63	7620	Myoviridae
53	MAVG603	23.6	28888	Siphoviridae
54	MAVG336	23.55	7621	Virus
55	MAVG571	22.98	21982	Myoviridae
56	MAVG639	22.92	21056	Myoviridae
57	MAVG304	22.65	9426	Virus
58	MAVG224	22.59	8953	Myoviridae
59	MAVG682	22.32	7721	Myoviridae
60	MAVG82	22.12	17204	Virus
61	MAVG153	22.07	8748	Virus
62	MAVG14	21.98	9896	Caudovirales, unclussified
63	MAVG177	21.82	8270	Virus
64	MAVG173	21.81	8370	Siphoviridae
65	MAVG689	21.7	7085	Myoviridae
66	MAVG227	21.56	8174	Myoviridae
67	MAVG76	20.7	25602	Siphoviridae
68	MAVG95	20.42	25980	Virus
69	MAVG180	19.29	7973	Myoviridae
70	MAVG184	18.52	11156	Myoviridae
71	MAVG185	18.5	8275	Myoviridae
72	MAVG308	18.27	8351	Virus
73	MAVG167	17.77	8554	Virus
74	MAVG581	17.77	5834	Myoviridae
75	MAVG166	17.38	10715	Siphoviridae
76	MAVG354	17.33	7864	Myoviridae
77	MAVG592	17.08	11565	Siphoviridae
78	MAVG257	16.82	5045	Siphoviridae
79	MAVG636	16.68	19318	Siphoviridae
80	MAVG613	16.49	35440	Siphoviridae
81	MAVG271	16.48	10643	Virus
82	MAVG172	16.47	8873	Siphoviridae
83	MAVG237	16.44	8037	Siphoviridae
84	MAVG128	16.43	12789	Virus
85	MAVG232	15.47	5376	Virus
86	MAVG491	15.47	6091	Siphoviridae
87	MAVG182	15.2	6997	Siphoviridae
88	MAVG293	15.16	5298	Myoviridae
89	MAVG362	15.03	7064	Siphoviridae
90	MAVG48	14.84	10193	Siphoviridae
91	MAVG121	14.77	13428	Virus
92	MAVG72	14.7	8735	Myoviridae
93	MAVG572	14.14	5993	Virus
94	MAVG515	14.09	5265	Tectiviridae
95	MAVG591	14.09	6553	Caudovirales, unclussified
96	MAVG115	13.98	6984	Virus
97	MAVG317	13.75	8893	Siphoviridae
98	MAVG6	13.68	63752	Siphoviridae
99	MAVG316	13.63	6784	Caudovirales, unclussified
100	MAVG42	13.61	37203	Virus
101	MAVG165	13.54	7582	Viruses
102	MAVG681	13.42	5139	Virus
103	MAVG266	13.27	7817	Myoviridae
104	MAVG116	13.22	19730	Myoviridae
105	MAVG133	13.17	19459	Siphoviridae
106	MAVG598	13.11	6917	Myoviridae
107	MAVG345	12.98	7391	Siphoviridae
108	MAVG287	12.92	7024	Siphoviridae
109	MAVG670	12.91	11313	Podoviridae
110	MAVG19	12.88	5577	Siphoviridae
111	MAVG24	12.81	9265	Virus
112	MAVG169	12.69	11103	Siphoviridae
113	MAVG135	12.66	17873	Virus
114	MAVG205	12.63	7095	Siphoviridae
115	MAVG161	12.41	14211	Siphoviridae
116	MAVG267	12.41	7414	Myoviridae
117	MAVG258	12.32	6831	Siphoviridae
118	MAVG332	12.25	5296	Virus
119	MAVG152	12.21	8529	Siphoviridae
120	MAVG25	12.09	12361	Virus
121	MAVG107	12	23452	Siphoviridae
122	MAVG217	11.98	9678	Virus
123	MAVG143	11.79	15093	Siphoviridae
124	MAVG333	11.72	9206	Virus
125	MAVG221	11.58	9230	Siphoviridae
126	MAVG77	11.55	5875	Virus
127	MAVG125	11.51	13433	Myoviridae
128	MAVG244	11.51	7057	Virus.
129	MAVG586	11.45	6409	Caudovirales, unclussified
130	MAVG691	11.44	7993	Myoviridae
131	MAVG16	11.31	6257	Myoviridae
132	MAVG71	11.25	47218	Siphoviridae
133	MAVG421	11.23	4487	Siphoviridae
134	MAVG136	11.21	19201	Siphoviridae
135	MAVG241	11.15	11090	Myoviridae
136	MAVG247	11.12	10185	Virus
137	MAVG392	11.03	7040	Siphoviridae
138	MAVG259	11.01	8832	Myoviridae
139	MAVG75	10.98	48224	Siphoviridae
140	MAVG206	10.77	8467	Virus
141	MAVG70	10.69	8684	Virus
142	MAVG81	10.69	11641	Virus
143	MAVG632	10.65	15981	Siphoviridae
144	MAVG297	10.62	9066	Virus
145	MAVG102	10.61	11584	Podoviridae
146	MAVG50	10.58	42522	Siphoviridae
147	MAVG610	10.53	7449	Siphoviridae
148	MAVG214	10.45	4603	Myoviridae
149	MAVG54	10.33	8391	Myoviridae
150	MAVG92	10.19	31886	Siphoviridae
151	MAVG67	10.18	38399	Virus
152	MAVG145	10.17	14409	Siphoviridae
153	MAVG57	10.14	6119	Virus
154	MAVG141	10.06	15489	Siphoviridae
155	MAVG46	9.9	12296	Siphoviridae
156	MAVG647	9.84	10484	Myoviridae
157	MAVG191	9.73	6595	Podoviridae
158	MAVG251	9.6	6481	Siphoviridae
159	MAVG148	9.53	12718	Siphoviridae
160	MAVG208	9.42	10373	Virus
161	MAVG351	9.3	6066	Siphoviridae
162	MAVG44	9.25	9579	Myoviridae
163	MAVG199	9.2	14622	Virus
164	MAVG328	9.15	6845	Virus
165	MAVG380	9.07	3605	Myoviridae
166	MAVG596	9.07	8132	Siphoviridae
167	MAVG230	9.04	10403	Myoviridae
168	MAVG667	9.01	13495	Podoviridae
169	MAVG582	8.95	5604	Podoviridae
170	MAVG229	8.85	9803	Siphoviridae
171	MAVG188	8.79	18053	Virus
172	MAVG238	8.72	13755	Myoviridae
173	MAVG319	8.71	12110	Podoviridae
174	MAVG27	8.68	11801	Podoviridae
175	MAVG309	8.52	7337	Siphoviridae
176	MAVG62	8.47	9568	Virus
177	MAVG47	8.3	7345	Myoviridae
178	MAVG285	8.3	6904	Virus
179	MAVG606	8.3	9344	Podoviridae
180	MAVG611	8.3	10579	Virus
181	MAVG94	8.23	27794	Virus
182	MAVG341	8.22	6572	Myoviridae
183	MAVG249	8.21	7020	Siphoviridae
184	MAVG73	8.14	8577	Virus
185	MAVG129	8.14	18834	Siphoviridae
186	MAVG149	8.14	16076	Siphoviridae.
187	MAVG158	8.13	10664	Podoviridae
188	MAVG502	8.08	1849	Siphoviridae
189	MAVG197	8.06	16698	Virus
190	MAVG234	7.93	11075	Virus
191	MAVG394	7.89	7166	Myoviridae
192	MAVG489	7.89	3784	Virus
193	MAVG403	7.81	5231	Siphoviridae
194	MAVG414	7.71	8095	Myoviridae
195	MAVG207	7.65	9489	Myoviridae
196	MAVG113	7.63	18684	Siphoviridae
197	MAVG513	7.57	6157	Virus
198	MAVG381	7.56	6414	Myoviridae
199	MAVG33	7.54	9449	Podoviridae
200	MAVG265	7.54	8432	Myoviridae
201	MAVG291	7.51	6786	Virus
202	MAVG146	7.5	15528	Myoviridae
203	MAVG492	7.49	7383	Siphoviridae
204	MAVG353	7.44	9144	Virus
205	MAVG213	7.42	11246	Myoviridae
206	MAVG417	7.36	6520	Siphoviridae
207	MAVG372	7.33	5784	Myoviridae
208	MAVG422	7.33	7937	Siphoviridae
209	MAVG583	7.29	6388	Virus
210	MAVG533	7.12	6408	Siphoviridae
211	MAVG233	7.05	13451	Siphoviridae
212	MAVG55	7.01	5278	Siphoviridae
213	MAVG283	6.99	8615	Siphoviridae
214	MAVG286	6.88	6845	Siphoviridae
215	MAVG339	6.76	6882	Siphoviridae
216	MAVG140	6.71	8337	Siphoviridae
217	MAVG65	6.64	9649	Caudovirales, unclussified
218	MAVG609	6.62	8278	Siphoviridae
219	MAVG273	6.61	7409	Siphoviridae
220	MAVG85	6.58	8274	Myoviridae
221	MAVG91	6.56	17942	Myoviridae
222	MAVG486	6.55	2461	Virus
223	MAVG649	6.55	11701	Podoviridae
224	MAVG378	6.46	6787	Virus
225	MAVG281	6.41	8092	Podoviridae
226	MAVG595	6.4	6107	Virus
227	MAVG150	6.38	12656	Siphoviridae
228	MAVG215	6.36	10354	Myoviridae
229	MAVG284	6.31	10997	Virus
230	MAVG623	6.29	5287	Virus
231	MAVG463	6.21	5876	Siphoviridae
232	MAVG130	6.16	8907	Myoviridae
233	MAVG195	6.13	15852	Myoviridae
234	MAVG256	6.09	12374	Virus
235	MAVG43	5.99	7768	Myoviridae
236	MAVG174	5.98	13981	Myoviridae
237	MAVG315	5.98	7268	Siphoviridae
238	MAVG292	5.97	9901	Caudovirales, unclussified
239	MAVG294	5.97	5569	Myoviridae
240	MAVG365	5.96	6435	Siphoviridae
241	MAVG101	5.88	33826	Siphoviridae
242	MAVG432	5.88	3908	Siphoviridae
243	MAVG470	5.87	6814	Myoviridae
244	MAVG290	5.82	9099	Siphoviridae
245	MAVG323	5.77	11421	Myoviridae
246	MAVG156	5.76	15475	Virus
247	MAVG243	5.75	15377	Siphoviridae
248	MAVG40	5.73	8654	Myoviridae
249	MAVG418	5.7	7358	Virus
250	MAVG240	5.69	9417	Siphoviridae
251	MAVG272	5.69	13122	Virus
252	MAVG375	5.69	8408	Virus
253	MAVG307	5.67	6078	Myoviridae
254	MAVG277	5.66	9296	Podoviridae
255	MAVG303	5.62	5752	Siphoviridae
256	MAVG580	5.62	7513	Myoviridae
257	MAVG204	5.58	11078	Siphoviridae
258	MAVG498	5.58	4778	Virus
259	MAVG376	5.57	6477	Podoviridae
260	MAVG472	5.56	7140	Myoviridae
261	MAVG295	5.55	7788	Siphoviridae
262	MAVG349	5.48	8013	Siphoviridae
263	MAVG356	5.48	6044	Myoviridae
264	MAVG391	5.47	4068	Virus
265	MAVG306	5.46	5370	Siphoviridae
266	MAVG690	5.46	3646	Siphoviridae
267	MAVG117	5.45	5228	Caudovirales, unclussified
268	MAVG504	5.42	6389	Podoviridae
269	MAVG512	5.42	3845	Myoviridae
270	MAVG327	5.4	9711	Virus
271	MAVG374	5.35	9424	Myoviridae
272	MAVG420	5.31	6382	Myoviridae
273	MAVG569	5.25	6701	Podoviridae
274	MAVG228	5.21	14993	Myoviridae
275	MAVG225	5.2	10634	Virus
276	MAVG388	5.2	6268	Siphoviridae
277	MAVG194	5.16	8956	Virus
278	MAVG607	5.11	4000	Podoviridae
279	MAVG310	5.09	7208	Siphoviridae
280	MAVG210	5.08	10590	Siphoviridae
281	MAVG330	5.08	5839	Podoviridae
282	MAVG579	5.07	4736	Virus
283	MAVG264	5.05	12281	Virus
284	MAVG461	5.03	4003	Myoviridae
285	MAVG236	5.02	9778	Siphoviridae
286	MAVG211	4.98	13012	Myoviridae
287	MAVG45	4.95	12347	Siphoviridae
288	MAVG235	4.94	8429	Virus
289	MAVG477	4.94	4296	Virus
290	MAVG89	4.83	5602	Virus
291	MAVG322	4.75	4214	Virus
292	MAVG338	4.75	8787	Siphoviridae
293	MAVG348	4.75	5468	Myoviridae
294	MAVG522	4.75	3636	Virus
295	MAVG450	4.72	5232	Siphoviridae
296	MAVG416	4.68	2779	Virus
297	MAVG601	4.68	8329	Virus
298	MAVG69	4.66	13324	Virus
299	MAVG325	4.64	11002	Siphoviridae
300	MAVG242	4.63	5531	Siphoviridae
301	MAVG261	4.63	6163	Siphoviridae
302	MAVG352	4.63	7282	Virus
303	MAVG176	4.62	6098	Myoviridae
304	MAVG390	4.62	3237	Myoviridae
305	MAVG385	4.61	5153	Myoviridae
306	MAVG357	4.58	8601	Podoviridae
307	MAVG578	4.56	5699	Virus
308	MAVG443	4.43	6389	Myoviridae
309	MAVG457	4.38	5092	Myoviridae
310	MAVG402	4.37	7428	Siphoviridae
311	MAVG509	4.37	4017	Myoviridae
312	MAVG366	4.34	5940	Siphoviridae
313	MAVG427	4.33	5484	Siphoviridae
314	MAVG279	4.31	5302	Myoviridae
315	MAVG368	4.31	8127	Virus
316	MAVG530	4.29	6262	Podoviridae
317	MAVG296	4.28	10195	Siphoviridae
318	MAVG423	4.27	3307	Siphoviridae
319	MAVG340	4.17	5812	Virus
320	MAVG246	4.15	6604	Siphoviridae
321	MAVG523	4.15	3427	Virus
322	MAVG37	4.14	6475	Virus
323	MAVG528	4.14	3950	Myoviridae
324	MAVG456	4.09	4807	Siphoviridae
325	MAVG282	4.05	7761	Myoviridae
326	MAVG406	3.98	7066	Myoviridae
327	MAVG321	3.96	6611	Myoviridae
328	MAVG452	3.9	2287	Siphoviridae
329	MAVG329	3.87	8157	Siphoviridae
330	MAVG658	3.83	4701	Siphoviridae
331	MAVG501	3.81	5249	Siphoviridae
332	MAVG453	3.78	6085	Siphoviridae
333	MAVG263	3.72	8091	Virus
334	MAVG399	3.71	4607	Siphoviridae
335	MAVG518	3.7	3587	Virus
336	MAVG527	3.7	2821	Myoviridae
337	MAVG404	3.68	7637	Siphoviridae
338	MAVG314	3.67	4230	Virus
339	MAVG35	3.57	8323	Podoviridae
340	MAVG97	3.53	5731	Podoviridae
341	MAVG631	3.52	8474	Myoviridae
342	MAVG56	3.43	6430	Virus
343	MAVG506	3.43	4240	Siphoviridae
344	MAVG400	3.42	6054	Siphoviridae
345	MAVG409	3.33	4996	Myoviridae
346	MAVG373	3.31	7701	Myoviridae
347	MAVG377	3.24	4604	Myoviridae
348	MAVG481	3.17	5411	Siphoviridae
349	MAVG355	3.14	6702	Podoviridae
350	MAVG473	3.04	2345	Podoviridae
351	MAVG590	2.97	6018	Siphoviridae
352	MAVG652	2.97	4941	Myoviridae
353	MAVG531	2.96	5423	Virus
354	MAVG346	2.91	6746	Myoviridae
355	MAVG430	2.91	5626	Siphoviridae
356	MAVG320	2.89	5868	Siphoviridae
357	MAVG685	2.89	3571	Siphoviridae
358	MAVG490	2.85	6398	Podoviridae
359	MAVG395	2.8	3664	Myoviridae
360	MAVG393	2.76	6679	Virus
361	MAVG511	2.76	3009	Virus
362	MAVG460	2.75	2493	Siphoviridae
363	MAVG484	2.74	4080	Siphoviridae
364	MAVG534	2.74	4271	Siphoviridae
365	MAVG369	2.7	4028	Siphoviridae
366	MAVG305	2.68	4022	Siphoviridae
367	MAVG440	2.54	1984	Podoviridae
368	MAVG529	2.41	1590	Virus
369	MAVG684	2.3	12330	Virus
370	MAVG495	2.09	1788	Siphoviridae
371	MAVG517	1.93	4673	Siphoviridae
372	MAVG605	1.85	4189	Virus
373	MAVG39	1.42	4698	Siphoviridae
374	MAVG568	1	5948	Myoviridae
375	MAVG616	1	3628	Myoviridae

## Sheet: Tabelle2
Supplementary Table S1: The number of enriched and sequenced phages in biogas reactor as deduced from metavirome data.
Phage contig ID	Read Coverage	Merged coverage [%]	Contig length [bp]	Taxonomy at the family level
