# Supplementary material for: Phage Genome Diversity in a Biogas-Producing Microbiome Analyzed by Illumina and Nanopore GridION Sequencing
Source: Microorganisms. 2022 Feb 4;10(2):368. doi: 10.3390/microorganisms10020368 (PMC8879888; doi:10.3390/microorganisms10020368)
Supplement: Supplementary file 1 [file microorganisms-10-00368-s001.zip › Supplementary Table S2.xlsx]

## Sheet: Supplementary Table S2
Supplementary Table S2: Functional groups of genetic determinants found in most abundant phages in the metavirome: DNA modification, DNA replication, structural proteins, temperate phage proteins, putative proteins, host modification, packaging, host lysis, Hypothetical proteins, AMG.
MAVG	Length (bp)	Number of ORFs	Hypothetical proteins	DNA modification	DNA replication	host lysis	packaging	structural proteins	host modification	Putative functions (known proteins)	AMGs	lysis-related proteins
				gene product	gene product	gene product	gene product	gene product		gene product	gene product	gene product
6 *	63815	66	50	Dam	Bac_DnaA_C	SLT	Terminase		ART-PolyVal	Zn-DD-carboxypeptidase_like
				RlmK	Exonuc_VII_L					ValSw33_35
				InsQ	COG5377					DUF4373 domain-containing protein
				N6_N4_Mtase	Exonuc_VII_L
				N6_N4_Mtase	YkfC
588 *	52688	79	63	InsQ	TOPRIM_primases		Terminase_2			DUF3799	PAPS reductase	NinG
				N6_N4_Mtase	Smc					DnaJ_CXXCXGXG
					YhdJ					DnaJ_CXXCXGXG
										WcaA
										SGNH_hydrolase_like_4
										Transposase_20
										GT2
										GT_2_like_c
										Glyco_tranf_GTA_type
										DUF5131
80	12563	20	15		DNA_pol_B_2					Internalin_A	PAPS_reductase
										Zot
										Flg_new
112	12910	23	20							InlB.	PAPS reductase
										InlB.
134	11947	23	21							InlB
										zonular occludens toxin
567	10624	9	6					phage portal protein		XkdF
										leucin-rich repeat domain-containing protein
137	10256	19	16							InlB B-repeat-containing protein	PAPS reductase
										Zot
178	8812	19	18		POLBc
127	11554	20	14		PB1					AAA
					DNA_pol_B_2					Flg_new
					PHA02735					Internalin_A
108	13178	19	10		DNA_pol_B_2			PHA144		Lipase_GDSL
					PRK5643			PHA380		YvrJ
								Phage_connector		MurNAc-LAA
								Podovirus_G
565	1639	22	16	N6_N4_Mtase				COG5		PDDEXK_1
										VRR_NUC
										ERF
										Prim_Pol
189	10460	18	14								PAPS reductase
										Zot (zonular occludens toxin)
										leucine-rich repeat protein
										InlB B-repeat-containing protein
515 Tectavirus	5271	11	9					helix-turn-helix transcriptional regulator		InlB B-repeat-containing protein
157 Inov	8517	18	15							sel1 repeat family protein
								tail protein		AAA family ATPase
