# Supplementary material for: Phage Genome Diversity in a Biogas-Producing Microbiome Analyzed by Illumina and Nanopore GridION Sequencing
Source: Microorganisms. 2022 Feb 4;10(2):368. doi: 10.3390/microorganisms10020368 (PMC8879888; doi:10.3390/microorganisms10020368)
Supplement: Supplementary file 1 [file microorganisms-10-00368-s001.zip › Supplementary Table S3.xlsx]

## Sheet: Supplementary Table 3
Supplementary Table S3: Occurrence of the auxiliary metabolic genes (AMGs) phosphoadenosine phosphosulfate reductase (PAPS reductase) detected in MAVGs originating from the biogas reactor sample.
Function	MAVG	full sequence E-value
phosphoadenosine phosphosulfate reductase (PAPS reductase)	MAVG 62	1.7e-19
phosphoadenosine phosphosulfate reductase (PAPS reductase)	MAVG 80	1.8e-10
phosphoadenosine phosphosulfate reductase (PAPS reductase)	MAVG 106	1.9e-17
phosphoadenosine phosphosulfate reductase (PAPS reductase)	MAVG 112	4.1e-22
phosphoadenosine phosphosulfate reductase (PAPS reductase)	MAVG 137	6.2e-22
phosphoadenosine phosphosulfate reductase (PAPS reductase)	MAVG 149	6.9e-33
phosphoadenosine phosphosulfate reductase (PAPS reductase)	MAVG 162	1.1e-21
phosphoadenosine phosphosulfate reductase (PAPS reductase)	MAVG 189	2.2e-23
phosphoadenosine phosphosulfate reductase (PAPS reductase)	MAVG 303	4.5e-14
phosphoadenosine phosphosulfate reductase (PAPS reductase)	MAVG 588	9.7e-12
phosphoadenosine phosphosulfate reductase (PAPS reductase)	MAVG 631	1.7e-19
phosphoadenosine phosphosulfate reductase (PAPS reductase)	MAVG 630	3.7e-08
phosphoadenosine phosphosulfate reductase (PAPS reductase)	MAVG 655	3.2e-21
